# Supplementary material for: Genetic inference of the etiological crosstalk between primary glaucomas and retinal vascular occlusions
Source: Adv Ophthalmol Pract Res. 2026 Feb 13;6(2):203–10. doi: 10.1016/j.aopr.2026.01.005 (PMC13223934; doi:10.1016/j.aopr.2026.01.005)
Supplement: Multimedia component 1 [file mmc1.xlsx]

## Sheet: Supplementary Table S1
Supplementary Table S1. SNPs information of Primary Glaucoma and Retinal vascular occlusions
SNP	Effect allele	Other allele	POAG (Exposure)			RVO (Outcome)
			Beta	SE	P	Beta	SE	P
rs12234349	T	C	0.474567	0.102535	3.68644e-06	0.140994	0.0872322	0.106029
rs1625004	G	A	0.29356	0.0566287	2.17233e-07	0.00356687	0.0539362	0.947273
rs2385034	G	A	-0.263845	0.0573015	4.13456e-06	0.0581132	0.0515409	0.259525
rs28485535	T	C	0.321281	0.0671346	1.70454e-06	0.0609273	0.0601358	0.310983
rs3755018	C	T	0.304834	0.0582412	1.6588e-07	-0.0317777	0.0525177	0.545122
rs4679316	A	G	-0.310818	0.0677034	4.41384e-06	-0.0424748	0.0622429	0.494983
rs6475604	T	C	-0.372419	0.0564744	4.26751e-11	-0.0697197	0.0516894	0.177395
rs6989616	T	G	0.781941	0.146594	9.60354e-08	-0.0294746	0.127609	0.817333
rs74673419	G	T	2.11514	0.435337	1.18203e-06	0.303211	0.160775	0.0593048
rs75701441	A	G	0.753094	0.159364	2.29415e-06	0.372252	0.201725	0.064986
rs8091749	C	T	-0.264878	0.0580029	4.95604e-06	0.0520746	0.0539962	0.33484
rs9303954	G	T	0.354399	0.0750546	2.3368e-06	0.0672235	0.0663656	0.311095
SNP	Effect allele	Other allele	PACG (Exposure)			RVO (Outcome)
			Beta	SE	P	Beta	SE	P
rs1129038	C	T	0.350954	0.0711678	8.16628e-07	-0.0163955	0.0807533	0.83911
rs114168905	C	T	0.826759	0.153194	6.78397e-08	0.0588283	0.160157	0.713383
rs117483011	A	G	0.669472	0.13407	5.9311e-07	-0.15095	0.102145	0.139462
rs168122	A	C	-0.285437	0.060482	2.36568e-06	-0.0295637	0.0515094	0.566002
rs28502784	T	G	0.331426	0.0694719	1.83628e-06	0.0626839	0.0603325	0.298817
rs728593	T	C	0.330775	0.0721551	4.55678e-06	-0.0743384	0.062687	0.235675
rs782051	A	C	-0.31623	0.067925	3.23064e-06	-0.0116622	0.0604215	0.846948
rs79149912	T	G	0.895841	0.184503	1.20129e-06	0.0520117	0.126953	0.682031
rs9358343	A	G	0.319682	0.0683236	2.88373e-06	0.016623	0.0539651	0.758057
SNP	Effect allele	Other allele	POAG (Exposure)			BRAO (Outcome)
			Beta	SE	P	Beta	SE	P
rs12234349	T	C	0.474567	0.102535	3.68644e-06	-0.0206552	0.17148	0.904124
rs1625004	G	A	0.29356	0.0566287	2.17233e-07	-0.069389	0.105198	0.509508
rs2385034	G	A	-0.263845	0.0573015	4.13456e-06	0.0823812	0.100868	0.414085
rs28485535	T	C	0.321281	0.0671346	1.70454e-06	-0.253811	0.11813	0.031668
rs3755018	C	T	0.304834	0.0582412	1.6588e-07	0.0889315	0.102864	0.387282
rs4679316	A	G	-0.310818	0.0677034	4.41384e-06	-0.399548	0.124154	0.00129018
rs6475604	T	C	-0.372419	0.0564744	4.26751e-11	0.0614863	0.100942	0.54244
rs6989616	T	G	0.781941	0.146594	9.60354e-08	0.0946434	0.248968	0.70384
rs74673419	G	T	2.11514	0.435337	1.18203e-06	0.403694	0.32649	0.216285
rs75701441	A	G	0.753094	0.159364	2.29415e-06	-0.0885083	0.40228	0.825858
rs8091749	C	T	-0.264878	0.0580029	4.95604e-06	0.0105272	0.105582	0.920578
rs9303954	G	T	0.354399	0.0750546	2.3368e-06	0.116653	0.12921	0.366623
SNP	Effect allele	Other allele	PACG (Exposure)			BRAO (Outcome)
			Beta	SE	P	Beta	SE	P
rs1129038	C	T	0.350954	0.0711678	8.16628e-07	-0.03449	0.158812	0.828071
rs114168905	C	T	0.826759	0.153194	6.78397e-08	0.0674613	0.3182	0.8321
rs117483011	A	G	0.669472	0.13407	5.9311e-07	0.0474512	0.199968	0.812429
rs168122	A	C	-0.285437	0.060482	2.36568e-06	0.12697	0.100315	0.205616
rs28502784	T	G	0.331426	0.0694719	1.83628e-06	-0.311375	0.118305	0.00848907
rs728593	T	C	0.330775	0.0721551	4.55678e-06	0.106022	0.122193	0.385581
rs782051	A	C	-0.31623	0.067925	3.23064e-06	-0.155562	0.117619	0.185972
rs79149912	T	G	0.895841	0.184503	1.20129e-06	-0.0881887	0.246192	0.720185
rs9358343	A	G	0.319682	0.0683236	2.88373e-06	0.00840918	0.105635	0.93655
SNP	Effect allele	Other allele	POAG (Exposure)			CRAO (Outcome)
			Beta	SE	P	Beta	SE	P
rs12234349	T	C	0.474567	0.102535	3.68644e-06	0.0647457	0.0929432	0.486043
rs1625004	G	A	0.29356	0.0566287	2.17233e-07	-0.0579234	0.0575681	0.314333
rs2385034	G	A	-0.263845	0.0573015	4.13456e-06	-0.0294934	0.0551417	0.592742
rs28485535	T	C	0.321281	0.0671346	1.70454e-06	0.0304064	0.0645362	0.637532
rs3755018	C	T	0.304834	0.0582412	1.6588e-07	-0.0301644	0.0561145	0.590888
rs4679316	A	G	-0.310818	0.0677034	4.41384e-06	-0.0049662	0.0668568	0.940787
rs6475604	T	C	-0.372419	0.0564744	4.26751e-11	-0.0141535	0.0554287	0.798456
rs6989616	T	G	0.781941	0.146594	9.60354e-08	-0.0593309	0.138614	0.66863
rs74673419	G	T	2.11514	0.435337	1.18203e-06	-0.289729	0.168597	0.0857117
rs75701441	A	G	0.753094	0.159364	2.29415e-06	-0.0994183	0.214017	0.642265
rs8091749	C	T	-0.264878	0.0580029	4.95604e-06	0.0925489	0.0575841	0.108012
rs9303954	G	T	0.354399	0.0750546	2.3368e-06	0.00158753	0.0709491	0.982148
SNP	Effect allele	Other allele	PACG (Exposure)			CRAO (Outcome)
			Beta	SE	P	Beta	SE	P
rs1129038	C	T	0.350954	0.0711678	8.16628e-07	0.0839407	0.0868102	0.333572
rs114168905	C	T	0.826759	0.153194	6.78397e-08	0.08339	0.172851	0.629493
rs117483011	A	G	0.669472	0.13407	5.9311e-07	-0.0668032	0.108281	0.537274
rs168122	A	C	-0.285437	0.060482	2.36568e-06	0.0386707	0.0550918	0.482722
rs28502784	T	G	0.331426	0.0694719	1.83628e-06	0.0494348	0.0644168	0.442831
rs728593	T	C	0.330775	0.0721551	4.55678e-06	0.103675	0.066964	0.121568
rs782051	A	C	-0.31623	0.067925	3.23064e-06	0.0574695	0.0647176	0.374538
rs79149912	T	G	0.895841	0.184503	1.20129e-06	-0.0156447	0.13381	0.906925
rs9358343	A	G	0.319682	0.0683236	2.88373e-06	-0.0062237	0.0574638	0.913753
SNP	Effect allele	Other allele	RVO (Exposure)			POAG (Outcome)
			Beta	SE	P	Beta	SE	P
rs10919307	A	G	0.248777	0.0535913	3.44866e-06	-0.0170022	0.0598956	0.776514
rs12819879	C	T	-0.768039	0.164648	3.09015e-06	-0.0388287	0.151037	0.797116
rs1389282	G	T	0.335082	0.067957	8.18955e-07	-0.172498	0.0862265	0.0454439
rs2108826	C	T	0.45739	0.0977832	2.90262e-06	-0.220392	0.104198	0.0344195
SNP	Effect allele	Other allele	RVO (Exposure)			PACG (Outcome)
			Beta	SE	P	Beta	SE	P
rs10919307	A	G	0.248777	0.0535913	3.44866e-06	0.110478	0.0628519	0.0787897
rs12819879	C	T	-0.768039	0.164648	3.09015e-06	-0.175444	0.157638	0.265729
rs1389282	G	T	0.335082	0.067957	8.18955e-07	0.017029	0.0907894	0.851217
rs2108826	C	T	0.45739	0.0977832	2.90262e-06	0.081695	0.109745	0.456629
SNP	Effect allele	Other allele	BRAO (Exposure)			POAG (Outcome)
			Beta	SE	P	Beta	SE	P
rs12981621	A	G	-0.554715	0.1214	4.89283e-06	-0.118462	0.0665115	0.0749001
rs1492770	G	T	0.62277	0.124407	5.56032e-07	0.0692165	0.0659432	0.293884
rs61496627	T	C	0.508335	0.110756	4.43925e-06	-0.0275711	0.0756035	0.71535
rs645395	T	G	0.683116	0.147414	3.58649e-06	0.0443777	0.0954258	0.641896
SNP	Effect allele	Other allele	BRAO (Exposure)			PACG (Outcome)
			Beta	SE	P	Beta	SE	P
rs12981621	A	G	-0.554715	0.1214	4.89283e-06	-0.0037728	0.0699024	0.956957
rs1492770	G	T	0.62277	0.124407	5.56032e-07	-0.136652	0.0693609	0.0488194
rs61496627	T	C	0.508335	0.110756	4.43925e-06	-0.097414	0.0796011	0.221036
rs645395	T	G	0.683116	0.147414	3.58649e-06	0.240023	0.100644	0.0170851
SNP	Effect allele	Other allele	CRAO (Exposure)			POAG (Outcome)
			Beta	SE	P	Beta	SE	P
rs10946313	C	T	-0.272766	0.0547083	6.17007e-07	-0.0758939	0.0574734	0.186667
rs146351637	G	T	0.363442	0.0766815	2.14102e-06	-0.0580488	0.122701	0.636148
rs7531167	T	C	0.3349	0.0692969	1.34608e-06	-0.0893249	0.0638129	0.161575
rs79585480	T	C	1.6306	0.328124	6.71398e-07	-0.337669	0.274269	0.218263
SNP	Effect allele	Other allele	CRAO (Exposure)			PACG (Outcome)
			Beta	SE	P	Beta	SE	P
rs10946313	C	T	-0.272766	0.0547083	6.17007e-07	0.06406	0.0603228	0.288257
rs146351637	G	T	0.363442	0.0766815	2.14102e-06	0.0838321	0.129354	0.516932
rs7531167	T	C	0.3349	0.0692969	1.34608e-06	-0.0173996	0.0671504	0.795547
rs79585480	T	C	1.6306	0.328124	6.71398e-07	-0.106681	0.287322	0.71042

## Sheet: Supplementary Table S2
Supplementary Table S2. Bidirectional TSMR Results of Glaucoma and Retinal Vascular Occlusions
Exposure	MR Method	SNP Number	OR	95%CI		P-value
Retinal vein occlusion (central or branch)-outcome
Primary open angle glaucoma (PheCode 365.11)	MR Egger	12	1.22171	1.0387	1.43696	0.0361478
	Weighted median		1.15283	1.01916	1.30403	0.023711
	Inverse variance weighted		1.10342	1.00828	1.20754	0.032409
	Simple mode		1.16746	0.965082	1.41228	0.139227
	Weighted mode		1.16108	1.00216	1.3452	0.0721851
Primary angle-closure glaucoma (PheCode 365.2)	MR Egger	9	0.930031	0.679675	1.2726	0.664013
	Weighted median		1.05513	0.904205	1.23126	0.495604
	Inverse variance weighted		0.998911	0.890222	1.12087	0.985208
	Simple mode		1.06299	0.836552	1.35072	0.630667
	Weighted mode		1.06299	0.835004	1.35323	0.633251
Retinal artery occlusion (branch)-outcome
Primary open angle glaucoma (PheCode 365.11)	MR Egger	12	1.22152	0.784641	1.90166	0.396393
	Weighted median		1.1416	0.90325	1.44285	0.267701
	Inverse variance weighted		1.07513	0.855385	1.35132	0.534622
	Simple mode		0.930169	0.62424	1.38603	0.72876
	Weighted mode		1.16559	0.876045	1.55082	0.315502
Primary angle-closure glaucoma (PheCode 365.2)	MR Egger	9	1.08642	0.509674	2.31583	0.836156
	Weighted median		1.02682	0.748743	1.40817	0.869536
	Inverse variance weighted		0.932821	0.71677	1.21399	0.604903
	Simple mode		1.00975	0.634587	1.6067	0.968348
	Weighted mode		1.00975	0.651539	1.5649	0.966445
Central retinal artery occlusion-outcome
Primary open angle glaucoma (PheCode 365.11)	MR Egger	12	0.884013	0.745134	1.04878	0.187776
	Weighted median		0.905671	0.798731	1.02693	0.122225
	Inverse variance weighted		0.933746	0.850784	1.0248	0.148737
	Simple mode		1.01813	0.819547	1.26483	0.874017
	Weighted mode		0.891449	0.765872	1.03762	0.166065
Primary angle-closure glaucoma (PheCode 365.2)	MR Egger	9	0.985504	0.706277	1.37512	0.933943
	Weighted median		0.981862	0.836399	1.15262	0.822958
	Inverse variance weighted		1.01837	0.900696	1.15141	0.771436
	Simple mode		0.940396	0.736342	1.201	0.635648
	Weighted mode		0.946452	0.761163	1.17684	0.633837
Primary open angle glaucoma (PheCode 365.11)-outcome
Retinal vein occlusion (central or branch)	MR Egger	4	0.932363	0.388747	2.23616	0.889723
	Weighted median		0.897603	0.654282	1.23141	0.503088
	Inverse variance weighted		0.803712	0.604257	1.069	0.133229
	Simple mode		0.630048	0.370386	1.07175	0.186861
	Weighted mode		0.984227	0.65547	1.47788	0.943723
Retinal artery occlusion (branch)	MR Egger	4	1.29843	0.386841	4.35816	0.713615
	Weighted median		1.10426	0.945112	1.29022	0.211646
	Inverse variance weighted		1.10571	0.97804	1.25004	0.108433
	Simple mode		1.10212	0.897058	1.35406	0.422863
	Weighted mode		1.11616	0.917864	1.35729	0.351243
Central retinal artery occlusion	MR Egger	4	0.731809	0.443907	1.20643	0.345513
	Weighted median		0.816927	0.624393	1.06883	0.140323
	Inverse variance weighted		0.90118	0.705201	1.15162	0.405608
	Simple mode		0.812365	0.560821	1.17673	0.351989
	Weighted mode		0.800018	0.594794	1.07605	0.236588
Primary angle-closure glaucoma (PheCode 365.2)-outcome
Retinal vein occlusion (central or branch)	MR Egger	4	1.09553	0.600117	1.99991	0.794398
	Weighted median		1.23015	0.926824	1.63275	0.151591
	Inverse variance weighted		1.2583	0.996168	1.58942	0.0538812
	Simple mode		1.19608	0.809609	1.76704	0.434789
	Weighted mode		1.21366	0.848442	1.7361	0.366859
Retinal artery occlusion (branch)	MR Egger	4	2.74617	0.210754	35.7832	0.521215
	Weighted median		0.874997	0.734436	1.04246	0.135019
	Inverse variance weighted		0.96216	0.75373	1.22823	0.756811
	Simple mode		0.836266	0.65307	1.07085	0.251378
	Weighted mode		0.836266	0.672573	1.0398	0.206021
Central retinal artery occlusion	MR Egger	4	0.980269	0.642	1.49677	0.934883
	Weighted median		0.939559	0.72723	1.21388	0.63335
	Inverse variance weighted		0.928028	0.750691	1.14726	0.489976
	Simple mode		0.925911	0.676607	1.26707	0.663436
	Weighted mode		0.931475	0.694556	1.24921	0.667827

## Sheet: Supplementary Table S3
Supplementary Table S3：Cochran’s Q test and MR-Egger intercept test of relationships between Glaucoma and Retinal Vascular Occlusion
Exposure	Method	Heterogeneity test		Pleiotropy test
		Cochran’s Q statistic	P-value	MR-Egger intercept	SE	P-value
Retinal vein occlusion (central or branch)-outcome
Primary open angle glaucoma (PheCode 365.11)	MR Egger	9.54531	0.481247	-0.0510205	0.0349343	0.174854
	Inverse variance weighted	11.6783	0.388304
Primary angle-closure glaucoma (PheCode 365.2)	MR Egger	5.24434	0.630173	0.0301957	0.0628935	0.64579
	Inverse variance weighted	5.47484	0.705825
Retinal artery occlusion (branch)-outcome
Primary open angle glaucoma (PheCode 365.11)	MR Egger	18.2736	0.0505199	-0.0627867	0.094178	0.52006
	Inverse variance weighted	19.0858	0.0595706
Primary angle-closure glaucoma (PheCode 365.2)	MR Egger	10.6735	0.15351	-0.0643905	0.151711	0.683994
	Inverse variance weighted	10.9481	0.204655
Central retinal artery occlusion-outcome
Primary open angle glaucoma (PheCode 365.11)	MR Egger	5.656	0.843289	0.0276979	0.0370141	0.471509
	Inverse variance weighted	6.21596	0.858573
Primary angle-closure glaucoma (PheCode 365.2)	MR Egger	5.71344	0.573579	0.0138983	0.0669496	0.841457
	Inverse variance weighted	5.75654	0.674482
Primary open angle glaucoma (PheCode 365.11)-outcome
Retinal artery occlusion (branch)	MR Egger	1.97798	0.371951	-0.0947908	0.362616	0.818235
	Inverse variance weighted	2.04632	0.562849
Retinal vein occlusion (central or branch)	MR Egger	4.62215	0.0991548	-0.0604823	0.167643	0.752806
	Inverse variance weighted	4.92296	0.177526
Central retinal artery occlusion	MR Egger	3.06275	0.216238	0.0930912	0.0987727	0.445434
	Inverse variance weighted	4.42302	0.21926
Primary angle-closure glaucoma (PheCode 365.2)-outcome
Retinal artery occlusion (branch)	MR Egger	8.10255	0.0174001	-0.618686	0.768713	0.505385
	Inverse variance weighted	10.7268	0.0132988
Retinal vein occlusion (central or branch)	MR Egger	0.961694	0.618259	0.0565295	0.115484	0.672911
	Inverse variance weighted	1.2013	0.752692
Central retinal artery occlusion	MR Egger	1.19029	0.551482	-0.0245312	0.0837073	0.797087
	Inverse variance weighted	1.27618	0.734798

## Sheet: Supplementary Table S4
Supplementary Table S4：Leave-one-out analysis for IVW estimates of POAG-RVO and RVO-PACG
Exposure-POAG Outcome-RVO	SNP excluded	OR	95% CI		p value
	rs12234349	1.08976	0.993819	1.19497	0.0675276
	rs1625004	1.10941	1.00735	1.22182	0.0349678
	rs2385034	1.12298	1.02644	1.22859	0.0114406
	rs28485535	1.09737	0.996596	1.20833	0.0586758
	rs3755018	1.11964	1.02176	1.2269	0.0154715
	rs4679316	1.10122	0.999566	1.21321	0.0510305
	rs6475604	1.09217	0.99031	1.20451	0.0775519
	rs6989616	1.11564	1.01443	1.22695	0.0241156
	rs74673419	1.07761	0.961363	1.20792	0.199339
	rs75701441	1.09101	0.998354	1.19227	0.0544015
	rs8091749	1.11995	1.02388	1.22503	0.0133
	rs9303954	1.09737	0.996601	1.20833	0.0586612
	All	1.10342	1.00828	1.20754	0.032409
Exposure-RVO Outcome-PACG	rs10919307	1.18343	0.907988	1.54242	0.212794
	rs12819879	1.25916	0.945071	1.67763	0.115466
	rs1389282	1.3135	1.01266	1.70373	0.0399024
	rs2108826	1.27957	0.977617	1.67478	0.0726293
	All	1.2583	0.996168	1.58942	0.0538812

## Sheet: Supplementary Table S5
Supplementary Table S5. Results of TSMR of POAG/RVO (exposure) on Mediators (outcome)
Mediators (outcome)	Methods	SNP	OR	95% CI		P-value
Primary open angle glaucoma (PheCode 365.11)-exposure
Ganglion cell inner plexiform layer (GCIPL) thickness	Inverse variance weighted	12	0.883837	0.798795	0.977933	0.0167434
	Simple mode	12	0.851983	0.693869	1.04613	0.154388
	MR Egger	12	0.84983	0.595661	1.21245	0.390565
	Weighted median	12	0.872562	0.764987	0.995264	0.0422837
	Weighted mode	12	0.831387	0.685958	1.00765	0.0864948
Retinal nerve fibre layer (RNFL) thickness	Inverse variance weighted	12	0.948067	0.8824	1.01862	0.145335
	Simple mode	12	1.01018	0.840541	1.21406	0.915934
	MR Egger	12	0.844476	0.663384	1.075	0.19985
	Weighted median	12	0.972745	0.877921	1.07781	0.597452
	Weighted mode	12	1.00066	0.840108	1.19191	0.994193
Vertical cup-disc ratio	Inverse variance weighted	13	1.00699	0.998173	1.01589	0.12051
	Simple mode	13	1.00009	0.994734	1.00547	0.974654
	MR Egger	13	1.00263	0.976078	1.02991	0.851267
	Weighted median	13	1.00002	0.995885	1.00417	0.992927
	Weighted mode	13	0.999969	0.995108	1.00485	0.990098
Intraocular pressure	Inverse variance weighted	13	1.06295	0.981565	1.15109	0.133055
	Simple mode	13	1.02413	0.903068	1.16143	0.716716
	MR Egger	13	0.969118	0.76515	1.22746	0.799532
	Weighted median	13	1.04894	0.969579	1.13479	0.233913
	Weighted mode	13	1.06654	0.963072	1.18113	0.239633
Retinal arteriolar tortuosity	Inverse variance weighted	13	1.00134	0.995934	1.00678	0.627405
	Simple mode	13	0.992785	0.978527	1.00725	0.345918
	MR Egger	13	1.01366	0.999704	1.02781	0.0814023
	Weighted median	13	1.00065	0.99322	1.00813	0.864824
	Weighted mode	13	1.00986	0.995515	1.02442	0.203728
Retinal venular tortuosity	Inverse variance weighted	13	0.998949	0.99525	1.00266	0.578378
	Simple mode	13	1.00351	0.992741	1.0144	0.536115
	MR Egger	13	0.994675	0.985232	1.00421	0.295989
	Weighted median	13	1.00006	0.995155	1.00498	0.982176
	Weighted mode	13	1.00393	0.993243	1.01473	0.486489
Retinal arteriolar width	Inverse variance weighted	13	1.01713	0.931412	1.11074	0.705299
	Simple mode	13	0.941089	0.764425	1.15858	0.577627
	MR Egger	13	0.931917	0.743749	1.16769	0.552495
	Weighted median	13	0.991311	0.881473	1.11484	0.884192
	Weighted mode	13	0.944687	0.775577	1.15067	0.582201
Retinal venular width	Inverse variance weighted	13	1.08403	0.942137	1.24729	0.259632
	Simple mode	13	1.0357	0.769091	1.39473	0.821209
	MR Egger	13	1.17828	0.822584	1.68778	0.390066
	Weighted median	13	1.05816	0.869595	1.28761	0.572381
	Weighted mode	13	1.04112	0.783666	1.38316	0.785709
Type 1 diabetes	Inverse variance weighted	13	0.99679	0.959193	1.03586	0.869795
	Simple mode	13	0.947953	0.87697	1.02468	0.203176
	MR Egger	13	0.967535	0.881845	1.06155	0.499929
	Weighted median	13	0.990809	0.948193	1.03534	0.680601
	Weighted mode	13	0.962711	0.893618	1.03715	0.336991
Type 2 diabetes	Inverse variance weighted	11	0.984958	0.970211	0.999929	0.0489206
	Simple mode	11	0.972802	0.935263	1.01185	0.199651
	MR Egger	11	0.987962	0.940264	1.03808	0.642868
	Weighted median	11	0.976579	0.955915	0.997691	0.0298646
	Weighted mode	11	0.970413	0.935595	1.00653	0.138255
Cardiovascular diseases	Inverse variance weighted	12	1.00148	0.998093	1.00487	0.392915
	Simple mode	12	0.998589	0.994467	1.00273	0.517318
	MR Egger	12	0.99891	0.987249	1.01071	0.859141
	Weighted median	12	0.999006	0.996375	1.00164	0.460035
	Weighted mode	12	0.997979	0.994283	1.00169	0.308242
Stroke	Inverse variance weighted	11	1.01263	0.988156	1.03771	0.314668
	Simple mode	11	1.01326	0.975028	1.05298	0.517341
	MR Egger	11	1.04994	0.962719	1.14507	0.299306
	Weighted median	11	1.01396	0.988486	1.04009	0.285537
	Weighted mode	11	1.01237	0.977814	1.04815	0.503564
Ischemic stroke	Inverse variance weighted	11	1.01617	0.985223	1.04809	0.309394
	Simple mode	11	1.02389	0.972179	1.07836	0.39285
	MR Egger	11	1.07449	0.967794	1.19294	0.211077
	Weighted median	11	1.02364	0.992026	1.05626	0.144358
	Weighted mode	11	1.02389	0.97675	1.07331	0.349334
Ischemic stroke (cardioembolic)	Inverse variance weighted	12	0.978097	0.940268	1.01745	0.271107
	Simple mode	12	1.0008	0.918742	1.0902	0.985645
	MR Egger	12	0.951805	0.846697	1.06996	0.427336
	Weighted median	12	0.989329	0.937983	1.04349	0.693178
	Weighted mode	12	1.00387	0.921711	1.09335	0.930925
Ischemic stroke (small-vessel)	Inverse variance weighted	11	1.00368	0.955168	1.05466	0.884366
	Simple mode	11	0.993694	0.886056	1.11441	0.916024
	MR Egger	11	1.10836	0.937362	1.31056	0.259522
	Weighted median	11	1.00986	0.945119	1.07904	0.771592
	Weighted mode	11	1.00073	0.89065	1.12441	0.990464
Ischemic stroke (large artery atherosclerosis)	Inverse variance weighted	12	1.03778	0.974754	1.10489	0.245999
	Simple mode	12	0.989185	0.900588	1.0865	0.824486
	MR Egger	12	1.15656	0.968345	1.38136	0.139566
	Weighted median	12	1.00479	0.944119	1.06936	0.880496
	Weighted mode	12	0.990265	0.905762	1.08265	0.833735
Hypertension	Inverse variance weighted	12	1.00073	0.998994	1.00247	0.410686
	Simple mode	12	0.998992	0.995194	1.00281	0.61431
	MR Egger	12	0.999939	0.993899	1.00602	0.984731
	Weighted median	12	0.999847	0.997486	1.00221	0.898973
	Weighted mode	12	0.999188	0.995228	1.00316	0.696009
Diastolic blood pressure	Inverse variance weighted	4	1.00833	1.00142	1.01529	0.0180528
	Simple mode	4	1.00706	0.994507	1.01977	0.351919
	MR Egger	4	1.00029	0.951756	1.05129	0.992025
	Weighted median	4	1.00652	0.997745	1.01537	0.145786
	Weighted mode	4	1.00475	0.992669	1.01697	0.498679
Systolic blood pressure	Inverse variance weighted	4	1.0121	1.00281	1.02147	0.0105648
	Simple mode	4	1.00607	0.99321	1.01909	0.424624
	MR Egger	4	1.02596	0.960816	1.09553	0.523836
	Weighted median	4	1.00753	0.998348	1.01679	0.108278
	Weighted mode	4	1.00607	0.992937	1.01937	0.43329
Retinal vein occlusion (central or branch)-exposure
Ganglion cell inner plexiform layer (GCIPL) thickness	Inverse variance weighted	5	0.981531	0.798056	1.20719	0.859847
	Simple mode	5	1.04975	0.746381	1.47643	0.794065
	MR Egger	5	0.937827	0.485683	1.81089	0.860576
	Weighted median	5	0.966684	0.760819	1.22825	0.781532
	Weighted mode	5	1.00273	0.740227	1.35833	0.986784
Retinal nerve fibre layer (RNFL) thickness	Inverse variance weighted	5	1.08298	0.907455	1.29246	0.376902
	Simple mode	5	1.14519	0.884843	1.48214	0.361106
	MR Egger	5	1.25717	0.7367	2.14534	0.462898
	Weighted median	5	1.0651	0.886432	1.27979	0.500795
	Weighted mode	5	1.1108	0.871503	1.41581	0.443746
Vertical cup-disc ratio	Inverse variance weighted	4	0.993364	0.988022	0.998734	0.015504
	Simple mode	4	0.994081	0.98454	1.00371	0.314044
	MR Egger	4	0.984208	0.970198	0.99842	0.161511
	Weighted median	4	0.993838	0.987085	1.00064	0.0755377
	Weighted mode	4	0.994081	0.984332	1.00393	0.322781
Intraocular pressure	Inverse variance weighted	4	0.942528	0.845872	1.05023	0.283627
	Simple mode	4	0.920774	0.769143	1.1023	0.43487
	MR Egger	4	1.00879	0.760467	1.33819	0.957131
	Weighted median	4	0.933968	0.820861	1.06266	0.299626
	Weighted mode	4	0.925158	0.777152	1.10135	0.446159
Retinal arteriolar tortuosity	Inverse variance weighted	6	1.00273	0.989064	1.01658	0.697017
	Simple mode	6	0.999708	0.978174	1.02172	0.980073
	MR Egger	6	1.01892	0.98145	1.05782	0.382392
	Weighted median	6	1.00255	0.987998	1.01731	0.733057
	Weighted mode	6	1.00135	0.983587	1.01944	0.888258
Retinal venular tortuosity	Inverse variance weighted	6	0.997175	0.988423	1.006	0.529269
	Simple mode	6	0.991516	0.975331	1.00797	0.356823
	MR Egger	6	1.01511	0.996501	1.03407	0.187339
	Weighted median	6	1.00018	0.990734	1.00971	0.97102
	Weighted mode	6	1.00343	0.992065	1.01492	0.581598
Retinal arteriolar width	Inverse variance weighted	6	0.921619	0.754506	1.12575	0.423925
	Simple mode	6	1.14932	0.758154	1.74232	0.541011
	MR Egger	6	1.47584	0.931817	2.33747	0.172455
	Weighted median	6	0.927525	0.74124	1.16063	0.510708
	Weighted mode	6	1.09779	0.797456	1.51124	0.591995
Retinal venular width	Inverse variance weighted	6	1.05821	0.73488	1.52379	0.761037
	Simple mode	6	0.934513	0.475882	1.83515	0.851802
	MR Egger	6	1.04353	0.350202	3.10949	0.942706
	Weighted median	6	0.953259	0.633175	1.43515	0.818623
	Weighted mode	6	0.898893	0.514117	1.57164	0.723789
Type 1 diabetes	Inverse variance weighted	6	0.983105	0.931133	1.03798	0.538622
	Simple mode	6	0.998015	0.891105	1.11775	0.973915
	MR Egger	6	0.919924	0.795389	1.06396	0.323668
	Weighted median	6	0.975425	0.910822	1.04461	0.476671
	Weighted mode	6	0.97243	0.883532	1.07027	0.592349
Type 2 diabetes	Inverse variance weighted	4	1.04668	1.00122	1.09419	0.0440292
	Simple mode	4	1.04704	0.981042	1.11749	0.260395
	MR Egger	4	1.07105	0.795999	1.44116	0.694761
	Weighted median	4	1.04895	0.994251	1.10665	0.0802931
	Weighted mode	4	1.04732	0.986032	1.11242	0.22991
Cardiovascular diseases	Inverse variance weighted	5	1.0028	0.998523	1.0071	0.199726
	Simple mode	5	1.00646	0.999325	1.01364	0.150769
	MR Egger	5	0.995496	0.985202	1.0059	0.45717
	Weighted median	5	1.00345	0.999051	1.00786	0.124496
	Weighted mode	5	1.00553	0.999005	1.0121	0.172184
Stroke	Inverse variance weighted	5	1.01159	0.959381	1.06664	0.669926
	Simple mode	5	1.05184	0.975011	1.13473	0.261575
	MR Egger	5	0.900828	0.800928	1.01319	0.179958
	Weighted median	5	1.02582	0.980106	1.07367	0.273028
	Weighted mode	5	1.04468	0.959117	1.13788	0.372776
Ischemic stroke	Inverse variance weighted	5	1.00289	0.952429	1.05602	0.912813
	Simple mode	5	1.04209	0.95881	1.13261	0.386884
	MR Egger	5	0.92112	0.803522	1.05593	0.323367
	Weighted median	5	1.0055	0.956732	1.05676	0.828686
	Weighted mode	5	1.01847	0.936891	1.10716	0.689541
Ischemic stroke (cardioembolic)	Inverse variance weighted	5	1.0785	1.001	1.16201	0.0470129
	Simple mode	5	1.04782	0.925511	1.1863	0.501654
	MR Egger	5	0.987625	0.795812	1.22567	0.917151
	Weighted median	5	1.05688	0.961525	1.16168	0.251507
	Weighted mode	5	1.04782	0.922532	1.19013	0.511912
Ischemic stroke (small-vessel)	Inverse variance weighted	5	1.01326	0.912383	1.12529	0.805517
	Simple mode	5	0.975618	0.81604	1.1664	0.799887
	MR Egger	5	0.859399	0.64671	1.14204	0.373018
	Weighted median	5	0.984249	0.87451	1.10776	0.79238
	Weighted mode	5	0.966672	0.829145	1.12701	0.6874
Ischemic stroke (large artery atherosclerosis)	Inverse variance weighted	5	1.05949	0.961214	1.16781	0.244623
	Simple mode	5	1.12667	0.958947	1.32372	0.220596
	MR Egger	5	0.846975	0.649407	1.10465	0.307796
	Weighted median	5	1.0991	0.974371	1.2398	0.124161
	Weighted mode	5	1.12197	0.944565	1.33269	0.260194
Hypertension	Inverse variance weighted	5	1.00126	0.996431	1.00611	0.610245
	Simple mode	5	1.00103	0.995302	1.00679	0.742614
	MR Egger	5	0.998122	0.983289	1.01318	0.821478
	Weighted median	5	1.00087	0.99651	1.00524	0.697131
	Weighted mode	5	1.00095	0.995852	1.00608	0.733503
Diastolic blood pressure	Inverse variance weighted	2	1.00161	0.978756	1.025	0.89118
Systolic blood pressure	Inverse variance weighted	2	0.99227	0.98045	1.00423	0.204404

## Sheet: Supplementary Table S6
Supplementary Table S6: Cochran’s Q test and MR-Egger intercept test of POAG/RVO(exposures) on Mediators(outcomes)
Mediators (outcome)	Methods	MR-Egger intercept	SE	P-value	Cochran’s Q statistic	P-value
Primary open angle glaucoma (PheCode 365.11)-exposure
Ganglion cell inner plexiform layer (GCIPL) thickness	MR Egger	0.0145471	0.0641717	0.825231	12.9709	0.225305
	Inverse variance weighted				13.0375	0.29088
Retinal nerve fibre layer (RNFL) thickness	MR Egger	0.0429001	0.0435853	0.348193	10.3311	0.41194
	Inverse variance weighted				11.332	0.415884
Vertical cup-disc ratio	MR Egger	0.00166354	0.00493549	0.742418	123.37	3.8e-21
	Inverse variance weighted				124.644	7.3e-21
Intraocular pressure	MR Egger	0.0350711	0.0429958	0.431987	22.9428	0.0180062
	Inverse variance weighted				24.3305	0.018334
Retinal arteriolar tortuosity	MR Egger	-0.00495886	0.00264077	0.0871592	8.42834	0.674497
	Inverse variance weighted				11.9545	0.449341
Retinal venular tortuosity	MR Egger	0.00173895	0.00181716	0.359149	13.3025	0.274016
	Inverse variance weighted				14.4099	0.2753
Retinal arteriolar width	MR Egger	0.0354913	0.0429727	0.42641	9.15998	0.607128
	Inverse variance weighted				9.84209	0.629811
Retinal venular width	MR Egger	-0.0338163	0.0684681	0.631092	8.30119	0.686097
	Inverse variance weighted				8.54512	0.741213
Type 1 diabetes	MR Egger	0.0125839	0.0181031	0.5014	21.681	0.0269642
	Inverse variance weighted				22.6334	0.0310045
Type 2 diabetes	MR Egger	-0.00115146	0.00909158	0.902	8.78273	0.457567
	Inverse variance weighted				8.79877	0.551302
Cardiovascular diseases	MR Egger	0.000953318	0.00212401	0.663125	40.3098	1.49e-05
	Inverse variance weighted				41.1219	2.3e-05
Stroke	MR Egger	-0.0131523	0.0154114	0.415564	19.4607	0.0215488
	Inverse variance weighted				21.0355	0.0208475
Ischemic stroke	MR Egger	-0.0203197	0.0185766	0.302438	19.2543	0.0231156
	Inverse variance weighted				21.814	0.0160809
Ischemic stroke (cardioembolic)	MR Egger	0.0102947	0.0212361	0.638279	7.29465	0.697366
	Inverse variance weighted				7.52966	0.754713
Ischemic stroke (small-vessel)	MR Egger	-0.0360271	0.0297111	0.256159	8.90929	0.445689
	Inverse variance weighted				10.3796	0.407841
Ischemic stroke (large artery atherosclerosis)	MR Egger	-0.0413552	0.0324832	0.231772	20.6654	0.0235516
	Inverse variance weighted				24.0149	0.0126704
Hypertension	MR Egger	0.000293073	0.00109599	0.794592	12.5272	0.25132
	Inverse variance weighted				12.6168	0.319108
Diastolic blood pressure	MR Egger	0.00279657	0.00873471	0.779195	3.18791	0.203121
	Inverse variance weighted				3.3513	0.340566
Systolic blood pressure	MR Egger	-0.0047489	0.0115228	0.720218	5.52773	0.0630477
	Inverse variance weighted				5.99717	0.111748
Retinal vein occlusion (central or branch)-exposure
Ganglion cell inner plexiform layer (GCIPL) thickness	MR Egger	0.0175706	0.12073	0.893516	5.47698	0.140022
	Inverse variance weighted				5.51565	0.238357
Retinal nerve fibre layer (RNFL) thickness	MR Egger	-0.0575326	0.0980568	0.598616	6.23862	0.100561
	Inverse variance weighted				6.9545	0.138313
Vertical cup-disc ratio	MR Egger	0.00367646	0.00269111	0.30522	0.132816	0.935749
	Inverse variance weighted				1.99918	0.572576
Intraocular pressure	MR Egger	-0.0270782	0.0530828	0.660694	0.536777	0.764611
	Inverse variance weighted				0.796992	0.850186
Retinal arteriolar tortuosity	MR Egger	-0.00632887	0.00700826	0.417561	7.01912	0.134881
	Inverse variance weighted				8.45017	0.133109
Retinal venular tortuosity	MR Egger	-0.00705307	0.00346501	0.111511	4.37989	0.357028
	Inverse variance weighted				8.9167	0.112433
Retinal arteriolar width	MR Egger	-0.186344	0.0861378	0.0965293	2.11057	0.715431
	Inverse variance weighted				6.79052	0.236691
Retinal venular width	MR Egger	0.00552755	0.204503	0.979731	8.88545	0.0640274
	Inverse variance weighted				8.88707	0.113654
Type 1 diabetes	MR Egger	0.0265097	0.0274463	0.388803	4.37613	0.357489
	Inverse variance weighted				5.39677	0.369398
Type 2 diabetes	MR Egger	-0.00676797	0.0440094	0.891895	0.537238	0.764434
	Inverse variance weighted				0.560888	0.905325
Cardiovascular diseases	MR Egger	0.00282691	0.00191209	0.235824	3.87603	0.275166
	Inverse variance weighted				6.70007	0.152613
Stroke	MR Egger	0.0426551	0.0207789	0.132406	4.77617	0.18894
	Inverse variance weighted				11.4852	0.0216201
Ischemic stroke	MR Egger	0.0317587	0.0243875	0.283791	4.82967	0.184703
	Inverse variance weighted				7.55982	0.1091
Ischemic stroke (cardioembolic)	MR Egger	0.0325761	0.0382645	0.457141	0.472488	0.924893
	Inverse variance weighted				1.19727	0.878548
Ischemic stroke (small-vessel)	MR Egger	0.0613938	0.0506779	0.312443	3.75405	0.289277
	Inverse variance weighted				5.59054	0.231885
Ischemic stroke (large artery atherosclerosis)	MR Egger	0.079723	0.045725	0.179594	2.21466	0.529067
	Inverse variance weighted				5.25456	0.26216
Hypertension	MR Egger	0.00121262	0.00275382	0.689487	9.3888	0.0245442
	Inverse variance weighted				9.99563	0.0405014
Diastolic blood pressure	MR Egger	NA	NA	NA	NA	NA
	Inverse variance weighted				3.72351	0.0536514
Systolic blood pressure	MR Egger	NA	NA	NA	NA	NA
	Inverse variance weighted				0.672845	0.412062

## Sheet: Supplementary Table S7
Supplementary Table S7. Reverse MR Results of of Mediators (exposure) on POAG/RVO (outcome)
Mediators (exposure)	MR Method	SNP Number	OR	95%CI		P-value
Primary open angle glaucoma (PheCode 365.11)-outcome
Ganglion cell inner plexiform layer (GCIPL) thickness	Inverse variance weighted		0.999532	0.94404	1.05829	0.987188
	Simple mode		1.04382	0.883579	1.23312	0.616517
	MR Egger		0.88357	0.759528	1.02787	0.116072
	Weighted median		1.00015	0.918563	1.08899	0.997228
	Weighted mode		1.0025	0.869254	1.15617	0.972806
Retinal nerve fibre layer (RNFL) thickness	Inverse variance weighted		0.99133	0.928169	1.05879	0.795449
	Simple mode		0.913778	0.730956	1.14233	0.430951
	MR Egger		1.07658	0.929875	1.24643	0.326606
	Weighted median		0.934502	0.851691	1.02536	0.152454
	Weighted mode		0.892195	0.753449	1.05649	0.189778
Vertical cup-disc ratio	Inverse variance weighted		4.76208	1.21684	18.6364	0.0249666
	Simple mode		2.07176	0.145719	29.4554	0.59265
	MR Egger		2.31484	0.481975	11.1178	0.298673
	Weighted median		1.73168	0.405239	7.39989	0.458687
	Weighted mode		2.07176	0.650824	6.59502	0.222322
Intraocular pressure	Inverse variance weighted		1.03577	0.944484	1.13588	0.455281
	Simple mode		1.01361	0.873984	1.17555	0.858927
	MR Egger		0.951847	0.858327	1.05556	0.354856
	Weighted median		0.946083	0.861749	1.03867	0.244622
	Weighted mode		0.963316	0.886317	1.04701	0.384018
Retinal arteriolar tortuosity	Inverse variance weighted	168	0.788853	0.515999	1.20599	0.273449
	Simple mode	168	0.994158	0.192193	5.1425	0.994433
	MR Egger	168	0.431905	0.149739	1.24578	0.122236
	Weighted median	168	0.834589	0.427083	1.63092	0.596815
	Weighted mode	168	0.94002	0.288439	3.06351	0.91839
Retinal venular tortuosity	Inverse variance weighted	48	0.741095	0.13315	4.12484	0.732276
	Simple mode	48	2.2667	0.0144929	354.514	0.752304
	MR Egger	48	0.0784235	0.00208824	2.94518	0.175456
	Weighted median	48	1.10767	0.124337	9.8678	0.926982
	Weighted mode	48	1.21061	0.123409	11.8758	0.87039
Retinal arteriolar width	Inverse variance weighted	18	0.969504	0.866414	1.08486	0.589222
	Simple mode	18	1.03688	0.777331	1.38309	0.808334
	MR Egger	18	0.931313	0.677734	1.27977	0.666663
	Weighted median	18	1.04273	0.890709	1.22069	0.602773
	Weighted mode	18	1.04721	0.808521	1.35635	0.73101
Retinal venular width	Inverse variance weighted	50	1.01744	0.973104	1.06381	0.446823
	Simple mode	50	1.03847	0.913423	1.18064	0.566816
	MR Egger	50	0.967322	0.841236	1.11231	0.64313
	Weighted median	50	1.01112	0.954392	1.07122	0.707334
	Weighted mode	50	1.03172	0.914275	1.16424	0.614847
Type 1 diabetes	Inverse variance weighted	142	1.01583	0.944718	1.0923	0.671445
	Simple mode	142	1.30202	1.0291	1.64733	0.0295083
	MR Egger	142	0.95317	0.860391	1.05595	0.36021
	Weighted median	142	1.00701	0.909345	1.11516	0.89325
	Weighted mode	142	0.983479	0.89987	1.07486	0.713795
Type 2 diabetes	Inverse variance weighted	224	1.02438	0.882121	1.18957	0.752206
	Simple mode	224	0.972644	0.546622	1.7307	0.924923
	MR Egger	224	1.27725	0.962159	1.69554	0.0918384
	Weighted median	224	1.18045	0.930469	1.49758	0.171809
	Weighted mode	224	1.31149	1.00982	1.70329	0.0432127
Cardiovascular diseases	Inverse variance weighted	287	0.913653	0.285069	2.92828	0.879214
	Simple mode	287	0.0553349	0.000433177	7.0686	0.243107
	MR Egger	287	9.83642	0.510827	189.409	0.130911
	Weighted median	287	0.631471	0.109015	3.6578	0.607991
	Weighted mode	287	0.334243	0.00936216	11.933	0.548456
Stroke	Inverse variance weighted	57	0.991002	0.707333	1.38844	0.958104
	Simple mode	57	0.654191	0.252807	1.69285	0.385418
	MR Egger	57	0.916774	0.275356	3.05232	0.887915
	Weighted median	57	0.873217	0.554831	1.37431	0.557941
	Weighted mode	57	0.71238	0.302946	1.67517	0.440194
Ischemic stroke	Inverse variance weighted	42	0.928212	0.654414	1.31656	0.676134
	Simple mode	42	0.862168	0.346588	2.14472	0.751372
	MR Egger	42	0.599053	0.212611	1.68789	0.338111
	Weighted median	42	0.864877	0.555471	1.34663	0.520478
	Weighted mode	42	0.862168	0.386148	1.925	0.719295
Ischemic stroke (cardioembolic)	Inverse variance weighted	29	1.05811	0.875196	1.27925	0.559682
	Simple mode	29	1.03241	0.60033	1.77547	0.90903
	MR Egger	29	1.2255	0.812312	1.84886	0.341035
	Weighted median	29	1.10519	0.828574	1.47415	0.496181
	Weighted mode	29	1.15084	0.771744	1.71616	0.49642
Ischemic stroke (small-vessel)	Inverse variance weighted	32	1.07017	0.90031	1.27207	0.441865
	Simple mode	32	0.824152	0.513256	1.32337	0.429559
	MR Egger	32	0.795645	0.566083	1.1183	0.198068
	Weighted median	32	0.898158	0.71908	1.12183	0.343791
	Weighted mode	32	0.813712	0.52562	1.25971	0.362343
Ischemic stroke (large artery atherosclerosis)	Inverse variance weighted	34	1.12287	0.957215	1.3172	0.154721
	Simple mode	34	1.06508	0.644089	1.76125	0.807436
	MR Egger	34	1.13263	0.817643	1.56897	0.459276
	Weighted median	34	1.11569	0.888168	1.40149	0.346812
	Weighted mode	34	1.11095	0.698244	1.7676	0.659893
Hypertension	Inverse variance weighted	366	1.28194	0.484728	3.39032	0.616678
	Simple mode	366	0.913083	0.0101193	82.3895	0.968447
	MR Egger	366	13.8867	1.25502	153.655	0.0325969
	Weighted median	366	1.26522	0.254626	6.28679	0.773653
	Weighted mode	366	2.56757	0.118624	55.5743	0.548154
Diastolic blood pressure	Inverse variance weighted	436	0.921182	0.652854	1.29979	0.640248
	Simple mode	436	0.676583	0.131415	3.48334	0.640514
	MR Egger	436	1.28612	0.555654	2.97685	0.557062
	Weighted median	436	1.04095	0.596727	1.81588	0.887567
	Weighted mode	436	1.11789	0.367073	3.40444	0.844592
Systolic blood pressure	Inverse variance weighted	434	1.16864	0.807749	1.69076	0.408243
	Simple mode	434	0.295894	0.0500449	1.7495	0.179943
	MR Egger	434	1.38207	0.545138	3.50391	0.495769
	Weighted median	434	1.3883	0.797113	2.41796	0.24647
	Weighted mode	434	2.672	0.761506	9.37564	0.125616
Retinal vein occlusion (central or branch)-outcome
Ganglion cell inner plexiform layer (GCIPL) thickness	Inverse variance weighted		1.03161	0.986081	1.07924	0.176579
	Simple mode		1.08215	0.933441	1.25454	0.29956
	MR Egger		1.12982	1.00683	1.26785	0.0424422
	Weighted median		1.05519	0.984183	1.13132	0.130673
	Weighted mode		1.06761	0.969178	1.17603	0.190166
Retinal nerve fibre layer (RNFL) thickness	Inverse variance weighted		1.01445	0.957895	1.07434	0.624022
	Simple mode		0.950808	0.756972	1.19428	0.665656
	MR Egger		0.999739	0.88111	1.13434	0.996775
	Weighted median		0.98258	0.898154	1.07494	0.701427
	Weighted mode		0.901785	0.756759	1.0746	0.251138
Vertical cup-disc ratio	Inverse variance weighted		1.31269	0.558877	3.08326	0.532288
	Simple mode		0.392833	0.0434877	3.54853	0.4086
	MR Egger		0.904691	0.347812	2.35319	0.837981
	Weighted median		0.950517	0.333747	2.70708	0.924284
	Weighted mode		0.960606	0.438602	2.10388	0.920293
Intraocular pressure	Inverse variance weighted		0.99528	0.961693	1.03004	0.787057
	Simple mode		0.932324	0.812528	1.06978	0.323544
	MR Egger		0.994946	0.957624	1.03372	0.796317
	Weighted median		0.9847	0.942142	1.02918	0.493974
	Weighted mode		0.988134	0.952591	1.025	0.526434
Retinal arteriolar tortuosity	Inverse variance weighted		2.24651	1.50273	3.35844	7.97e-05
	Simple mode		3.12866	0.68028	14.389	0.144658
	MR Egger		1.99329	0.753282	5.27451	0.166481
	Weighted median		1.94345	1.09751	3.44144	0.022659
	Weighted mode		1.40593	0.492817	4.01093	0.52495
Retinal venular tortuosity	Inverse variance weighted		1.14324	0.333923	3.91406	0.831178
	Simple mode		0.890453	0.0153429	51.6789	0.955572
	MR Egger		4.82431	0.367881	63.2651	0.236628
	Weighted median		2.23435	0.330681	15.0971	0.409508
	Weighted mode		1.9508	0.262252	14.5112	0.517006
Retinal arteriolar width	Inverse variance weighted		1.0822	0.978477	1.19691	0.124363
	Simple mode		1.10938	0.898435	1.36984	0.347503
	MR Egger		1.15373	0.868414	1.53279	0.337669
	Weighted median		1.09883	0.966217	1.24964	0.150931
	Weighted mode		1.09418	0.895948	1.33628	0.389083
Retinal venular width	Inverse variance weighted		1.00383	0.970246	1.03857	0.825777
	Simple mode		1.02606	0.929688	1.13241	0.611405
	MR Egger		1.01123	0.93907	1.08892	0.768772
	Weighted median		0.995134	0.94167	1.05163	0.862546
	Weighted mode		0.993843	0.937065	1.05406	0.837785
Type 1 diabetes	Inverse variance weighted		1.10033	1.04258	1.16129	0.000509445
	Simple mode		1.09625	0.902914	1.33098	0.354757
	MR Egger		1.08867	1.01102	1.17229	0.0259084
	Weighted median		1.09207	1.00484	1.18686	0.0380986
	Weighted mode		1.08718	1.00807	1.17251	0.0317225
Type 2 diabetes	Inverse variance weighted		1.50837	1.31773	1.7266	2.49e-09
	Simple mode		1.46258	0.923974	2.31516	0.105997
	MR Egger		1.7389	1.32296	2.28561	9.64e-05
	Weighted median		1.69165	1.34786	2.12314	5.75e-06
	Weighted mode		1.85428	1.44683	2.37647	1.95e-06
Cardiovascular diseases	Inverse variance weighted		8.16748	2.86363	23.2948	8.58e-05
	Simple mode		4.45959	0.0415671	478.454	0.531305
	MR Egger		38.4667	2.65546	557.223	0.00785715
	Weighted median		7.30823	1.55313	34.3888	0.0118296
	Weighted mode		2.30315	0.0268119	197.841	0.713732
Stroke	Inverse variance weighted		1.78358	1.26832	2.50817	0.000879558
	Simple mode		1.20469	0.424122	3.42182	0.727911
	MR Egger		2.39194	0.714296	8.00979	0.162797
	Weighted median		1.30431	0.804403	2.11488	0.28132
	Weighted mode		1.1478	0.418556	3.14757	0.789804
Ischemic stroke	Inverse variance weighted		1.00886	0.713864	1.42576	0.960137
	Simple mode		0.645615	0.258749	1.6109	0.353903
	MR Egger		0.530095	0.203766	1.37903	0.200841
	Weighted median		0.910868	0.599331	1.38434	0.662007
	Weighted mode		0.860247	0.387655	1.90898	0.713221
Ischemic stroke (cardioembolic)	Inverse variance weighted		1.05843	0.892059	1.25583	0.515132
	Simple mode		1.15589	0.739716	1.80621	0.528946
	MR Egger		0.91534	0.618642	1.35433	0.660972
	Weighted median		1.00435	0.785677	1.2839	0.972332
	Weighted mode		1.03539	0.751196	1.42711	0.833025
Ischemic stroke (small-vessel)	Inverse variance weighted		1.06319	0.909938	1.24224	0.440388
	Simple mode		0.98979	0.643605	1.52218	0.963034
	MR Egger		1.14527	0.832277	1.57596	0.411767
	Weighted median		1.00969	0.801656	1.27171	0.934708
	Weighted mode		0.983265	0.680853	1.42	0.928886
Ischemic stroke (large artery atherosclerosis)	Inverse variance weighted		1.18275	1.00306	1.39463	0.0458912
	Simple mode		1.19508	0.812045	1.75879	0.37187
	MR Egger		1.2363	0.862734	1.77162	0.255447
	Weighted median		1.2093	0.987785	1.4805	0.0656293
	Weighted mode		1.19508	0.873322	1.63538	0.27263
Hypertension	Inverse variance weighted		5.19786	2.12498	12.7143	0.000304253
	Simple mode		2.93413	0.0231591	371.737	0.663268
	MR Egger		35.994	3.93587	329.17	0.00162787
	Weighted median		5.53185	1.35854	22.5252	0.0169535
	Weighted mode		2.93413	0.0533834	161.269	0.598799
Diastolic blood pressure	Inverse variance weighted		1.79038	1.3067	2.45309	0.000289106
	Simple mode		1.1128	0.252187	4.91033	0.887839
	MR Egger		2.44899	1.13856	5.26768	0.0223527
	Weighted median		1.89422	1.16441	3.08144	0.0100787
	Weighted mode		2.07944	0.641255	6.74314	0.223194
Systolic blood pressure	Inverse variance weighted		1.82821	1.31781	2.5363	0.0003035
	Simple mode		2.79623	0.502492	15.5603	0.240924
	MR Egger		2.41623	1.07571	5.42724	0.033138
	Weighted median		1.93962	1.17875	3.19163	0.00912832
	Weighted mode		2.09354	0.734469	5.96744	0.167469

## Sheet: Supplementary Table S8
Supplementary Table S8. Results of TSMR of Mediators on RVO/PACG (outcome)
Mediators (exposure)	Methods	SNP Number	OR	95% CI		P-value
Retinal vein occlusion (central or branch)-outcome
Ganglion cell inner plexiform layer (GCIPL) thickness	Inverse variance weighted	59	1.03161	0.986081	1.07924	0.176579
	Simple mode	59	1.08215	0.939018	1.24709	0.279916
	MR Egger	59	1.12982	1.00683	1.26785	0.0424422
	Weighted median	59	1.05519	0.985004	1.13038	0.126077
	Weighted mode	59	1.06761	0.970843	1.17401	0.182403
Retinal nerve fibre layer (RNFL) thickness	Inverse variance weighted	84	1.01445	0.957895	1.07434	0.624022
	Simple mode	84	0.950808	0.761088	1.18782	0.658031
	MR Egger	84	0.999739	0.88111	1.13434	0.996775
	Weighted median	84	0.98258	0.89725	1.07602	0.704577
	Weighted mode	84	0.901785	0.757328	1.0738	0.249117
Vertical cup-disc ratio	Inverse variance weighted	62	1.31269	0.558877	3.08326	0.532288
	Simple mode	62	0.392833	0.048056	3.2112	0.386813
	MR Egger	62	0.904691	0.347812	2.35319	0.837981
	Weighted median	62	0.950517	0.336935	2.68147	0.923592
	Weighted mode	62	0.960606	0.410699	2.24681	0.92644
Intraocular pressure	Inverse variance weighted	44	0.99528	0.961693	1.03004	0.787057
	Simple mode	44	0.932324	0.805494	1.07912	0.352831
	MR Egger	44	0.994946	0.957624	1.03372	0.796317
	Weighted median	44	0.9847	0.944116	1.02703	0.472743
	Weighted mode	44	0.988134	0.950857	1.02687	0.546123
Retinal arteriolar tortuosity	Inverse variance weighted	178	2.24651	1.50273	3.35844	7.97093e-05
	Simple mode	178	3.12866	0.719122	13.6118	0.130178
	MR Egger	178	1.99329	0.753282	5.27451	0.166481
	Weighted median	178	1.94345	1.06763	3.53776	0.0296965
	Weighted mode	178	1.40593	0.463052	4.26875	0.548432
Retinal venular tortuosity	Inverse variance weighted	50	1.14324	0.333923	3.91406	0.831178
	Simple mode	50	0.890453	0.0161844	48.9919	0.95498
	MR Egger	50	4.82431	0.367881	63.2651	0.236628
	Weighted median	50	2.23435	0.316619	15.7677	0.420002
	Weighted mode	50	1.9508	0.254296	14.9652	0.523336
Retinal arteriolar width	Inverse variance weighted	19	1.0822	0.978477	1.19691	0.124363
	Simple mode	19	1.10938	0.896741	1.37243	0.351691
	MR Egger	19	1.15373	0.868414	1.53279	0.337669
	Weighted median	19	1.09883	0.959413	1.2585	0.173373
	Weighted mode	19	1.09418	0.895007	1.33769	0.391516
Retinal venular width	Inverse variance weighted	53	1.00383	0.970246	1.03857	0.825777
	Simple mode	53	1.02606	0.92878	1.13352	0.614894
	MR Egger	53	1.01123	0.93907	1.08892	0.768772
	Weighted median	53	0.995134	0.940521	1.05292	0.865491
	Weighted mode	53	0.993843	0.938943	1.05195	0.832154
Type 1 diabetes	Inverse variance weighted	149	1.10033	1.04258	1.16129	0.000509445
	Simple mode	149	1.09625	0.905136	1.32771	0.348635
	MR Egger	149	1.08867	1.01102	1.17229	0.0259084
	Weighted median	149	1.09207	1.00653	1.18487	0.0343037
	Weighted mode	149	1.08718	1.01367	1.16603	0.0206106
Type 2 diabetes	Inverse variance weighted	241	1.50837	1.31773	1.7266	2.49035e-09
	Simple mode	241	1.46258	0.91176	2.34618	0.116143
	MR Egger	241	1.7389	1.32296	2.28561	9.64159e-05
	Weighted median	241	1.69165	1.33566	2.14253	1.2958e-05
	Weighted mode	241	1.85428	1.45125	2.36924	1.47526e-06
Cardiovascular diseases	Inverse variance weighted	303	8.16748	2.86363	23.2948	8.58264e-05
	Simple mode	303	4.45959	0.0377699	526.554	0.539576
	MR Egger	303	38.4667	2.65546	557.223	0.00785715
	Weighted median	303	7.30823	1.59264	33.5357	0.0105068
	Weighted mode	303	2.30315	0.0368	144.144	0.692899
Stroke	Inverse variance weighted	58	1.78358	1.26832	2.50817	0.000879558
	Simple mode	58	1.20469	0.435006	3.3362	0.721428
	MR Egger	58	2.39194	0.714296	8.00979	0.162797
	Weighted median	58	1.30431	0.823863	2.06492	0.25704
	Weighted mode	58	1.1478	0.401452	3.28168	0.797963
Ischemic stroke	Inverse variance weighted	41	1.00886	0.713864	1.42576	0.960137
	Simple mode	41	0.645615	0.261109	1.59634	0.349149
	MR Egger	41	0.530095	0.203766	1.37903	0.200841
	Weighted median	41	0.910868	0.586009	1.41581	0.678241
	Weighted mode	41	0.860247	0.418386	1.76876	0.684482
Ischemic stroke (cardioembolic)	Inverse variance weighted	35	1.05843	0.892059	1.25583	0.515132
	Simple mode	35	1.15589	0.744113	1.79553	0.523449
	MR Egger	35	0.91534	0.618642	1.35433	0.660972
	Weighted median	35	1.00435	0.790501	1.27606	0.971625
	Weighted mode	35	1.03539	0.754809	1.42028	0.83053
Ischemic stroke (small-vessel)	Inverse variance weighted	31	1.06319	0.909938	1.24224	0.440388
	Simple mode	31	0.98979	0.630448	1.55395	0.964726
	MR Egger	31	1.14527	0.832277	1.57596	0.411767
	Weighted median	31	1.00969	0.809652	1.25915	0.931781
	Weighted mode	31	0.983265	0.69861	1.38391	0.923546
Ischemic stroke (large artery atherosclerosis)	Inverse variance weighted	38	1.18275	1.00306	1.39463	0.0458912
	Simple mode	38	1.19508	0.839609	1.70105	0.328883
	MR Egger	38	1.2363	0.862734	1.77162	0.255447
	Weighted median	38	1.2093	0.986672	1.48217	0.0671392
	Weighted mode	38	1.19508	0.893133	1.59911	0.238006
Hypertension	Inverse variance weighted	387	5.19786	2.12498	12.7143	0.000304253
	Simple mode	387	2.93413	0.0271709	316.85	0.652524
	MR Egger	387	35.994	3.93587	329.17	0.00162787
	Weighted median	387	5.53185	1.3479	22.703	0.0175765
	Weighted mode	387	2.93413	0.075952	113.349	0.564023
Diastolic blood pressure	Inverse variance weighted	462	1.79038	1.3067	2.45309	0.000289106
	Simple mode	462	1.1128	0.223839	5.53221	0.89613
	MR Egger	462	2.44899	1.13856	5.26768	0.0223527
	Weighted median	462	1.89422	1.15757	3.09966	0.0110119
	Weighted mode	462	2.07944	0.679576	6.36289	0.200129
Systolic blood pressure	Inverse variance weighted	467	1.82821	1.31781	2.5363	0.0003035
	Simple mode	467	2.79623	0.500047	15.6364	0.242258
	MR Egger	467	2.41623	1.07571	5.42724	0.033138
	Weighted median	467	1.93962	1.16311	3.23455	0.0111139
	Weighted mode	467	2.09354	0.734986	5.96324	0.167184
Primary angle-closure glaucoma (PheCode 365.2)-outcome
Ganglion cell inner plexiform layer (GCIPL) thickness	Inverse variance weighted	45	1.02414	0.963406	1.08871	0.444382
	Simple mode	45	0.973287	0.802102	1.18101	0.785103
	MR Egger	45	1.10081	0.936027	1.2946	0.252085
	Weighted median	45	0.999403	0.911959	1.09523	0.989803
	Weighted mode	45	0.978728	0.838436	1.14249	0.786592
Retinal nerve fibre layer (RNFL) thickness	Inverse variance weighted	79	0.98126	0.918056	1.04881	0.57758
	Simple mode	79	1.01823	0.789013	1.31404	0.889937
	MR Egger	79	0.992606	0.854711	1.15275	0.92278
	Weighted median	79	0.964391	0.875889	1.06184	0.46033
	Weighted mode	79	0.900802	0.729268	1.11268	0.335386
Vertical cup-disc ratio	Inverse variance weighted	62	1.3618	0.488001	3.80018	0.555337
	Simple mode	62	0.477389	0.027609	8.25459	0.61295
	MR Egger	62	1.14715	0.343321	3.83301	0.824261
	Weighted median	62	0.577819	0.129098	2.58622	0.473173
	Weighted mode	62	1.19187	0.346853	4.09558	0.781411
Intraocular pressure	Inverse variance weighted	45	1.0629	0.990321	1.1408	0.0909371
	Simple mode	45	1.08971	0.934808	1.27029	0.278072
	MR Egger	45	1.0448	0.958559	1.13881	0.324281
	Weighted median	45	1.05456	0.957991	1.16087	0.278287
	Weighted mode	45	1.04943	0.96183	1.145	0.283896
Retinal arteriolar tortuosity	Inverse variance weighted	168	1.1717	0.729816	1.88114	0.511803
	Simple mode	168	2.83145	0.466752	17.1764	0.259434
	MR Egger	168	0.750181	0.229953	2.44733	0.634374
	Weighted median	168	1.52742	0.738289	3.16003	0.253464
	Weighted mode	168	1.96981	0.605753	6.40553	0.261439
Retinal venular tortuosity	Inverse variance weighted	48	0.626198	0.122841	3.19212	0.573246
	Simple mode	48	11.1348	0.172815	717.438	0.262551
	MR Egger	48	1.79989	0.0547927	59.1247	0.742983
	Weighted median	48	1.85305	0.214668	15.9958	0.574874
	Weighted mode	48	1.50228	0.142229	15.8677	0.736577
Retinal arteriolar width	Inverse variance weighted	18	1.09458	0.972604	1.23185	0.133829
	Simple mode	18	0.918214	0.672434	1.25383	0.598339
	MR Egger	18	1.35422	0.969895	1.89084	0.0939862
	Weighted median	18	1.05211	0.898506	1.23198	0.528117
	Weighted mode	18	0.953314	0.718819	1.26431	0.744017
Retinal venular width	Inverse variance weighted	50	1.01924	0.976441	1.06392	0.383865
	Simple mode	50	1.05256	0.941231	1.17705	0.373525
	MR Egger	50	0.884643	0.777894	1.00604	0.0678458
	Weighted median	50	1.01309	0.957041	1.07241	0.654322
	Weighted mode	50	0.967824	0.870794	1.07567	0.546815
Type 1 diabetes	Inverse variance weighted	142	1.043	0.975087	1.11564	0.220364
	Simple mode	142	0.927741	0.70786	1.21592	0.587681
	MR Egger	142	1.01791	0.924849	1.12034	0.71722
	Weighted median	142	1.01347	0.903574	1.13673	0.819286
	Weighted mode	142	1.01191	0.921024	1.11177	0.805524
Type 2 diabetes	Inverse variance weighted	224	0.846488	0.726447	0.986363	0.0326815
	Simple mode	224	0.978074	0.55974	1.70906	0.938013
	MR Egger	224	0.927658	0.693014	1.24175	0.614261
	Weighted median	224	0.757774	0.586178	0.979604	0.034234
	Weighted mode	224	0.776202	0.595096	1.01242	0.0629457
Cardiovascular diseases	Inverse variance weighted	287	1.27373	0.389435	4.16598	0.689024
	Simple mode	287	20.9997	0.113789	3875.5	0.253744
	MR Egger	287	1.33412	0.0648759	27.4351	0.851895
	Weighted median	287	2.46463	0.392044	15.4941	0.336203
	Weighted mode	287	14.7123	0.31631	684.302	0.170999
Stroke	Inverse variance weighted	57	0.861461	0.609613	1.21735	0.397982
	Simple mode	57	0.726811	0.238681	2.21323	0.5766
	MR Egger	57	0.59079	0.173651	2.00996	0.40317
	Weighted median	57	0.895322	0.53363	1.50217	0.675363
	Weighted mode	57	0.75629	0.269935	2.11893	0.597233
Ischemic stroke	Inverse variance weighted	42	0.910668	0.637529	1.30083	0.606999
	Simple mode	42	1.30456	0.399814	4.25669	0.661796
	MR Egger	42	0.334879	0.121576	0.922415	0.040598
	Weighted median	42	0.953642	0.583266	1.55921	0.849911
	Weighted mode	42	1.16957	0.400634	3.41432	0.77589
Ischemic stroke (cardioembolic)	Inverse variance weighted	29	0.878913	0.720042	1.07284	0.204497
	Simple mode	29	0.910791	0.514926	1.61099	0.750484
	MR Egger	29	0.950364	0.617151	1.46349	0.81896
	Weighted median	29	0.892554	0.657301	1.21201	0.466489
	Weighted mode	29	0.910791	0.603937	1.37355	0.659183
Ischemic stroke (small-vessel)	Inverse variance weighted	32	0.896839	0.746704	1.07716	0.244092
	Simple mode	32	0.789214	0.45106	1.38088	0.41325
	MR Egger	32	0.820134	0.560108	1.20087	0.316276
	Weighted median	32	0.850946	0.660334	1.09658	0.212233
	Weighted mode	32	0.800143	0.478057	1.33923	0.402685
Ischemic stroke (large artery atherosclerosis)	Inverse variance weighted	34	0.923541	0.76141	1.1202	0.41933
	Simple mode	34	0.896755	0.560126	1.43569	0.652914
	MR Egger	34	1.32064	0.910426	1.9157	0.152539
	Weighted median	34	0.870497	0.680943	1.11282	0.268344
	Weighted mode	34	0.932789	0.56604	1.53716	0.786553
Hypertension	Inverse variance weighted	366	3.285	1.18148	9.13363	0.0226285
	Simple mode	366	4.55566	0.0364057	570.077	0.538664
	MR Egger	366	3.77538	0.301863	47.2184	0.303362
	Weighted median	366	2.87116	0.599652	13.7472	0.186843
	Weighted mode	366	4.55566	0.127357	162.96	0.406598
Diastolic blood pressure	Inverse variance weighted	436	1.40196	0.9761	2.01361	0.0673925
	Simple mode	436	3.0162	0.57982	15.6901	0.190151
	MR Egger	436	1.63804	0.677813	3.95856	0.273604
	Weighted median	436	1.541	0.850171	2.79319	0.154133
	Weighted mode	436	1.64825	0.533076	5.09631	0.38605
Systolic blood pressure	Inverse variance weighted	434	1.15516	0.788103	1.69317	0.459689
	Simple mode	434	1.30772	0.221163	7.73246	0.767454
	MR Egger	434	1.89236	0.723258	4.95126	0.194373
	Weighted median	434	1.20166	0.666303	2.16716	0.541487
	Weighted mode	434	1.62916	0.469798	5.64956	0.44215

## Sheet: Supplementary Table S9
Supplementary Table S9: Cochran’s Q test and MR-Egger intercept test of Mediators on RVO/PACG (outcomes)
Mediators (outcome)	Methods	MR-Egger intercept	SE	P-value	Cochran’s Q statistic	P-value
Retinal vein occlusion (central or branch)-outcome
Ganglion cell inner plexiform layer (GCIPL) thickness	MR Egger	-0.0380363	0.0226308	0.0982879	54.9643	0.551836
	Inverse variance weighted				57.7891	0.483103
Retinal nerve fibre layer (RNFL) thickness	MR Egger	0.00519411	0.0204172	0.799824	80.154	0.537072
	Inverse variance weighted				80.2187	0.566083
Vertical cup-disc ratio	MR Egger	0.0194861	0.0120474	0.111026	90.0125	0.0073195
	Inverse variance weighted				93.9373	0.00430489
Intraocular pressure	MR Egger	0.000566011	0.0137439	0.967345	44.0353	0.385482
	Inverse variance weighted				44.0371	0.427489
Retinal arteriolar tortuosity	MR Egger	0.003194	0.012068	0.791575	207.525	0.0521496
	Inverse variance weighted				207.608	0.0574624
Retinal venular tortuosity	MR Egger	-0.0245831	0.0197228	0.218655	51.3053	0.345452
	Inverse variance weighted				52.9659	0.323742
Retinal arteriolar width	MR Egger	-0.0231558	0.049026	0.642708	7.89439	0.968753
	Inverse variance weighted				8.11748	0.976836
Retinal venular width	MR Egger	-0.00472809	0.021549	0.827205	63.9289	0.105579
	Inverse variance weighted				63.9893	0.123015
Type 1 diabetes	MR Egger	0.00294507	0.00714831	0.680943	139.174	0.664839
	Inverse variance weighted				139.344	0.682368
Type 2 diabetes	MR Egger	-0.0105836	0.00902525	0.242097	264.812	0.120836
	Inverse variance weighted				266.335	0.116857
Cardiovascular diseases	MR Egger	-0.0120804	0.00978246	0.217831	350.403	0.0262115
	Inverse variance weighted				352.178	0.0246931
Stroke	MR Egger	-0.0173534	0.0349589	0.62156	73.8763	0.0549752
	Inverse variance weighted				74.2014	0.0625516
Ischemic stroke	MR Egger	0.0520802	0.0368708	0.165732	58.7199	0.0221099
	Inverse variance weighted				61.7239	0.0152817
Ischemic stroke (cardioembolic)	MR Egger	0.0243873	0.0301576	0.424503	38.4893	0.234967
	Inverse variance weighted				39.252	0.246121
Ischemic stroke (small-vessel)	MR Egger	-0.0181225	0.0346519	0.604957	28.7854	0.476286
	Inverse variance weighted				29.0589	0.514506
Ischemic stroke (large artery atherosclerosis)	MR Egger	-0.00850677	0.0312417	0.786955	47.7832	0.0905254
	Inverse variance weighted				47.8816	0.108503
Hypertension	MR Egger	-0.0149312	0.00797456	0.0619151	405.394	0.227754
	Inverse variance weighted				409.085	0.200814
Diastolic blood pressure	MR Egger	-0.00613135	0.00697189	0.379622	484.025	0.211688
	Inverse variance weighted				484.839	0.213653
Systolic blood pressure	MR Egger	-0.00545066	0.00737932	0.460498	526.722	0.0248592
	Inverse variance weighted				527.34	0.0256528
Primary angle-closure glaucoma (PheCode 365.2)-outcome
Ganglion cell inner plexiform layer (GCIPL) thickness	MR Egger	-0.0289741	0.0307492	0.351317	44.6609	0.40184
	Inverse variance weighted				45.5831	0.406053
Retinal nerve fibre layer (RNFL) thickness	MR Egger	-0.00413901	0.0245636	0.86663	84.3331	0.265501
	Inverse variance weighted				84.3642	0.291378
Vertical cup-disc ratio	MR Egger	0.00660759	0.0122703	0.592221	70.9159	0.158223
	Inverse variance weighted				71.2587	0.173381
Intraocular pressure	MR Egger	0.0131259	0.0189484	0.492212	56.7365	0.0781137
	Inverse variance weighted				57.3697	0.0851023
Retinal arteriolar tortuosity	MR Egger	0.0115074	0.0142639	0.420964	187.125	0.125115
	Inverse variance weighted				187.859	0.128579
Retinal venular tortuosity	MR Egger	-0.0178148	0.0265467	0.505529	67.9154	0.0194443
	Inverse variance weighted				68.5802	0.0216269
Retinal arteriolar width	MR Egger	-0.0823843	0.061647	0.200118	13.118	0.664113
	Inverse variance weighted				14.9039	0.602403
Retinal venular width	MR Egger	0.0753936	0.0330865	0.0271753	50.5943	0.371471
	Inverse variance weighted				56.0673	0.226975
Type 1 diabetes	MR Egger	0.00611574	0.00873315	0.484908	147.147	0.322841
	Inverse variance weighted				147.663	0.333508
Type 2 diabetes	MR Egger	-0.00714358	0.00987897	0.470374	237.841	0.221814
	Inverse variance weighted				238.401	0.228277
Cardiovascular diseases	MR Egger	-0.00035599	0.0109026	0.973975	304.982	0.198799
	Inverse variance weighted				304.983	0.210544
Stroke	MR Egger	0.0214249	0.0340394	0.531684	55.0612	0.472317
	Inverse variance weighted				55.4578	0.495333
Ischemic stroke	MR Egger	0.0745575	0.0362479	0.0462604	41.6435	0.399106
	Inverse variance weighted				46.0481	0.271235
Ischemic stroke (cardioembolic)	MR Egger	-0.0128921	0.0321795	0.691845	27.2901	0.448228
	Inverse variance weighted				27.4524	0.49373
Ischemic stroke (small-vessel)	MR Egger	0.0219125	0.0416695	0.602849	36.7153	0.185585
	Inverse variance weighted				37.0537	0.209745
Ischemic stroke (large artery atherosclerosis)	MR Egger	-0.0719866	0.0332491	0.037947	37.9704	0.215759
	Inverse variance weighted				43.5325	0.103869
Hypertension	MR Egger	-0.0010734	0.00909283	0.906094	337.533	0.836679
	Inverse variance weighted				337.547	0.845637
Diastolic blood pressure	MR Egger	-0.00301015	0.00794074	0.704816	432.386	0.512845
	Inverse variance weighted				432.53	0.524434
Systolic blood pressure	MR Egger	-0.00941933	0.00859318	0.273628	469.066	0.1058
	Inverse variance weighted				470.371	0.104267

## Sheet: Supplementary Table S10
Supplementary Table S10. Reverse MR Results of RVO/PACG (exposure) on Mediators (outcome)
Mediators (Outcome)	MR Method	SNP Number	OR	95%CI		P-value
Retinal vein occlusion (central or branch)-exposure
Ganglion cell inner plexiform layer (GCIPL) thickness	Inverse variance weighted	5	0.981531	0.798056	1.20719	0.859847
	Simple mode	5	1.04975	0.746381	1.47643	0.794065
	MR Egger	5	0.937827	0.485683	1.81089	0.860576
	Weighted median	5	0.966684	0.760819	1.22825	0.781532
	Weighted mode	5	1.00273	0.740227	1.35833	0.986784
Retinal nerve fibre layer (RNFL) thickness	Inverse variance weighted	5	1.08298	0.907455	1.29246	0.376902
	Simple mode	5	1.14519	0.884843	1.48214	0.361106
	MR Egger	5	1.25717	0.7367	2.14534	0.462898
	Weighted median	5	1.0651	0.886432	1.27979	0.500795
	Weighted mode	5	1.1108	0.871503	1.41581	0.443746
Vertical cup-disc ratio	Inverse variance weighted	4	0.993364	0.988022	0.998734	0.015504
	Simple mode	4	0.994081	0.98454	1.00371	0.314044
	MR Egger	4	0.984208	0.970198	0.99842	0.161511
	Weighted median	4	0.993838	0.987085	1.00064	0.0755377
	Weighted mode	4	0.994081	0.984332	1.00393	0.322781
Intraocular pressure	Inverse variance weighted	4	0.942528	0.845872	1.05023	0.283627
	Simple mode	4	0.920774	0.769143	1.1023	0.43487
	MR Egger	4	1.00879	0.760467	1.33819	0.957131
	Weighted median	4	0.933968	0.820861	1.06266	0.299626
	Weighted mode	4	0.925158	0.777152	1.10135	0.446159
Retinal arteriolar tortuosity	Inverse variance weighted	6	1.00273	0.989064	1.01658	0.697017
	Simple mode	6	0.999708	0.978174	1.02172	0.980073
	MR Egger	6	1.01892	0.98145	1.05782	0.382392
	Weighted median	6	1.00255	0.987998	1.01731	0.733057
	Weighted mode	6	1.00135	0.983587	1.01944	0.888258
Retinal venular tortuosity	Inverse variance weighted	6	0.997175	0.988423	1.006	0.529269
	Simple mode	6	0.991516	0.975331	1.00797	0.356823
	MR Egger	6	1.01511	0.996501	1.03407	0.187339
	Weighted median	6	1.00018	0.990734	1.00971	0.97102
	Weighted mode	6	1.00343	0.992065	1.01492	0.581598
Retinal arteriolar width	Inverse variance weighted	6	0.921619	0.754506	1.12575	0.423925
	Simple mode	6	1.14932	0.758154	1.74232	0.541011
	MR Egger	6	1.47584	0.931817	2.33747	0.172455
	Weighted median	6	0.927525	0.74124	1.16063	0.510708
	Weighted mode	6	1.09779	0.797456	1.51124	0.591995
Retinal venular width	Inverse variance weighted	6	1.05821	0.73488	1.52379	0.761037
	Simple mode	6	0.934513	0.475882	1.83515	0.851802
	MR Egger	6	1.04353	0.350202	3.10949	0.942706
	Weighted median	6	0.953259	0.633175	1.43515	0.818623
	Weighted mode	6	0.898893	0.514117	1.57164	0.723789
Type 1 diabetes	Inverse variance weighted	6	0.983105	0.931133	1.03798	0.538622
	Simple mode	6	0.998015	0.891105	1.11775	0.973915
	MR Egger	6	0.919924	0.795389	1.06396	0.323668
	Weighted median	6	0.975425	0.910822	1.04461	0.476671
	Weighted mode	6	0.97243	0.883532	1.07027	0.592349
Type 2 diabetes	Inverse variance weighted	4	1.04668	1.00122	1.09419	0.0440292
	Simple mode	4	1.04704	0.981042	1.11749	0.260395
	MR Egger	4	1.07105	0.795999	1.44116	0.694761
	Weighted median	4	1.04895	0.994251	1.10665	0.0802931
	Weighted mode	4	1.04732	0.986032	1.11242	0.22991
Cardiovascular diseases	Inverse variance weighted	5	1.0028	0.998523	1.0071	0.199726
	Simple mode	5	1.00646	0.999325	1.01364	0.150769
	MR Egger	5	0.995496	0.985202	1.0059	0.45717
	Weighted median	5	1.00345	0.999051	1.00786	0.124496
	Weighted mode	5	1.00553	0.999005	1.0121	0.172184
Stroke	Inverse variance weighted	5	1.01159	0.959381	1.06664	0.669926
	Simple mode	5	1.05184	0.975011	1.13473	0.261575
	MR Egger	5	0.900828	0.800928	1.01319	0.179958
	Weighted median	5	1.02582	0.980106	1.07367	0.273028
	Weighted mode	5	1.04468	0.959117	1.13788	0.372776
Ischemic stroke	Inverse variance weighted	5	1.00289	0.952429	1.05602	0.912813
	Simple mode	5	1.04209	0.95881	1.13261	0.386884
	MR Egger	5	0.92112	0.803522	1.05593	0.323367
	Weighted median	5	1.0055	0.956732	1.05676	0.828686
	Weighted mode	5	1.01847	0.936891	1.10716	0.689541
Ischemic stroke (cardioembolic)	Inverse variance weighted	5	1.0785	1.001	1.16201	0.0470129
	Simple mode	5	1.04782	0.925511	1.1863	0.501654
	MR Egger	5	0.987625	0.795812	1.22567	0.917151
	Weighted median	5	1.05688	0.961525	1.16168	0.251507
	Weighted mode	5	1.04782	0.922532	1.19013	0.511912
Ischemic stroke (small-vessel)	Inverse variance weighted	5	1.01326	0.912383	1.12529	0.805517
	Simple mode	5	0.975618	0.81604	1.1664	0.799887
	MR Egger	5	0.859399	0.64671	1.14204	0.373018
	Weighted median	5	0.984249	0.87451	1.10776	0.79238
	Weighted mode	5	0.966672	0.829145	1.12701	0.6874
Ischemic stroke (large artery atherosclerosis)	Inverse variance weighted	5	1.05949	0.961214	1.16781	0.244623
	Simple mode	5	1.12667	0.958947	1.32372	0.220596
	MR Egger	5	0.846975	0.649407	1.10465	0.307796
	Weighted median	5	1.0991	0.974371	1.2398	0.124161
	Weighted mode	5	1.12197	0.944565	1.33269	0.260194
Hypertension	Inverse variance weighted	5	1.00126	0.996431	1.00611	0.610245
	Simple mode	5	1.00103	0.995302	1.00679	0.742614
	MR Egger	5	0.998122	0.983289	1.01318	0.821478
	Weighted median	5	1.00087	0.99651	1.00524	0.697131
	Weighted mode	5	1.00095	0.995852	1.00608	0.733503
Diastolic blood pressure	Inverse variance weighted	2	1.00161	0.978756	1.025	0.89118
Systolic blood pressure	Inverse variance weighted	2	0.99227	0.98045	1.00423	0.204404
Primary angle-closure glaucoma (PheCode 365.2)-exposure
Ganglion cell inner plexiform layer (GCIPL) thickness	Inverse variance weighted	10	0.893123	0.786787	1.01383	0.0805275
	Simple mode	10	0.952331	0.780881	1.16143	0.641109
	MR Egger	10	1.04896	0.736159	1.49468	0.798025
	Weighted median	10	0.939055	0.815591	1.08121	0.381935
	Weighted mode	10	0.936806	0.762282	1.15129	0.550239
Retinal nerve fibre layer (RNFL) thickness	Inverse variance weighted	10	1.01124	0.916542	1.11572	0.823691
	Simple mode	10	0.962835	0.830631	1.11608	0.627317
	MR Egger	10	1.24104	0.969682	1.58833	0.124606
	Weighted median	10	0.972776	0.880947	1.07418	0.585354
	Weighted mode	10	0.959968	0.843618	1.09237	0.550773
Vertical cup-disc ratio	Inverse variance weighted	13	1.00174	0.998696	1.0048	0.262342
	Simple mode	13	0.997857	0.990717	1.00505	0.568921
	MR Egger	13	1.00401	0.994442	1.01366	0.430354
	Weighted median	13	0.999248	0.995023	1.00349	0.727754
	Weighted mode	13	0.997806	0.991348	1.00431	0.519857
Intraocular pressure	Inverse variance weighted	13	1.03957	0.942434	1.14673	0.438094
	Simple mode	13	0.960184	0.849831	1.08487	0.526514
	MR Egger	13	0.895164	0.656189	1.22117	0.499092
	Weighted median	13	0.961579	0.882008	1.04833	0.373996
	Weighted mode	13	0.95645	0.861471	1.0619	0.420329
Retinal arteriolar tortuosity	Inverse variance weighted	10	0.993292	0.979824	1.00695	0.33394
	Simple mode	10	1.00246	0.989939	1.01513	0.710778
	MR Egger	10	1.01953	0.984182	1.05614	0.314033
	Weighted median	10	1.00209	0.993025	1.01124	0.652165
	Weighted mode	10	1.00429	0.992942	1.01577	0.479008
Retinal venular tortuosity	Inverse variance weighted	10	0.999467	0.992059	1.00693	0.888241
	Simple mode	10	1.00564	0.997212	1.01413	0.222795
	MR Egger	10	1.00524	0.983837	1.02711	0.646852
	Weighted median	10	1.00257	0.996684	1.00848	0.393242
	Weighted mode	10	1.00452	0.996936	1.01217	0.273372
Retinal arteriolar width	Inverse variance weighted	10	0.967352	0.836834	1.11823	0.653526
	Simple mode	10	0.90915	0.726049	1.13843	0.427955
	MR Egger	10	0.916971	0.598983	1.40377	0.700367
	Weighted median	10	0.956592	0.828684	1.10424	0.54453
	Weighted mode	10	0.934184	0.759741	1.14868	0.53466
Retinal venular width	Inverse variance weighted	10	0.961508	0.809717	1.14175	0.654315
	Simple mode	10	0.836031	0.57782	1.20963	0.366817
	MR Egger	10	0.9358	0.563889	1.553	0.803856
	Weighted median	10	0.899238	0.719112	1.12448	0.351717
	Weighted mode	10	0.844701	0.598847	1.19149	0.361334
Type 1 diabetes	Inverse variance weighted	10	0.821321	0.553552	1.21862	0.328161
	Simple mode	10	0.987834	0.926655	1.05305	0.716166
	MR Egger	10	1.40799	0.469706	4.2206	0.558225
	Weighted median	10	0.989007	0.944679	1.03541	0.636585
	Weighted mode	10	0.987834	0.931141	1.04798	0.694291
Type 2 diabetes	Inverse variance weighted	8	1.00425	0.985282	1.02358	0.663019
	Simple mode	8	1.00904	0.982809	1.03598	0.524462
	MR Egger	8	1.02125	0.779978	1.33714	0.883497
	Weighted median	8	1.00762	0.982371	1.03352	0.557736
	Weighted mode	8	1.00488	0.979327	1.0311	0.72199
Cardiovascular diseases	Inverse variance weighted	10	1.00071	0.997676	1.00374	0.648273
	Simple mode	10	0.998711	0.993967	1.00348	0.608192
	MR Egger	10	0.997431	0.988807	1.00613	0.577556
	Weighted median	10	0.999469	0.996626	1.00232	0.714785
	Weighted mode	10	0.998711	0.993654	1.00379	0.630343
Stroke	Inverse variance weighted	9	0.979695	0.949061	1.01132	0.205634
	Simple mode	9	0.999453	0.94994	1.05155	0.98368
	MR Egger	9	1.02893	0.919342	1.15159	0.634814
	Weighted median	9	0.988956	0.959398	1.01942	0.47315
	Weighted mode	9	1.00007	0.95712	1.04496	0.997416
Ischemic stroke	Inverse variance weighted	10	0.981912	0.9553	1.00927	0.192888
	Simple mode	10	0.967523	0.914713	1.02338	0.278649
	MR Egger	10	1.04693	0.975583	1.12349	0.238586
	Weighted median	10	0.976262	0.94297	1.01073	0.174762
	Weighted mode	10	0.973759	0.921992	1.02843	0.364971
Ischemic stroke (cardioembolic)	Inverse variance weighted	10	0.974415	0.91977	1.03231	0.378746
	Simple mode	10	0.977587	0.897397	1.06494	0.616214
	MR Egger	10	1.02098	0.854805	1.21945	0.824584
	Weighted median	10	0.976603	0.918533	1.03834	0.449068
	Weighted mode	10	0.97974	0.902822	1.06321	0.635398
Ischemic stroke (small-vessel)	Inverse variance weighted	10	0.990035	0.93878	1.04409	0.711938
	Simple mode	10	1.01075	0.902617	1.13183	0.857205
	MR Egger	10	0.984327	0.839236	1.1545	0.850886
	Weighted median	10	1.00374	0.935698	1.07672	0.917081
	Weighted mode	10	1.01265	0.908151	1.12916	0.826138
Ischemic stroke (large artery atherosclerosis)	Inverse variance weighted	10	0.983141	0.933715	1.03518	0.518242
	Simple mode	10	1.02993	0.925227	1.14648	0.602854
	MR Egger	10	1.08568	0.912314	1.29198	0.381482
	Weighted median	10	1.0175	0.949072	1.09087	0.625197
	Weighted mode	10	1.02655	0.913778	1.15323	0.66941
Hypertension	Inverse variance weighted	10	1.00061	0.996883	1.00435	0.748381
	Simple mode	10	0.998301	0.993628	1.003	0.495517
	MR Egger	10	0.99868	0.987747	1.00973	0.819958
	Weighted median	10	0.999262	0.996585	1.00195	0.589453
	Weighted mode	10	0.998074	0.993433	1.00274	0.438309
Diastolic blood pressure	Inverse variance weighted	3	1.01123	0.999735	1.02285	0.055542
	Simple mode	3	1.0169	1.00256	1.03145	0.146785
	MR Egger	3	1.02868	0.984403	1.07496	0.427148
	Weighted median	3	1.015	1.00407	1.02606	0.00705058
	Weighted mode	3	1.01686	1.00125	1.03272	0.168376
Systolic blood pressure	Inverse variance weighted	3	1.01399	1.00592	1.02212	0.000650459
	Simple mode	3	1.01186	0.999501	1.02438	0.200787
	MR Egger	3	1.02329	0.995262	1.05211	0.351227
	Weighted median	3	1.01235	1.00138	1.02345	0.0273021
	Weighted mode	3	1.01186	0.999735	1.02414	0.195284
